# Supplementary material for: The long journey of Orthotrichum shevockii (Orthotrichaceae, Bryopsida): From California to Macaronesia
Source: PLoS One. 2019 Feb 13;14(2):e0211017. doi: 10.1371/journal.pone.0211017 (PMC6373912; doi:10.1371/journal.pone.0211017)
Supplement: S1 Table — (XLSX) [file pone.0211017.s006.xlsx]

## Sheet: Oshe_Data_Morphometry_MeanRepla
Specimen	GDistrib	Distrib	Groups	ShootL	UpLL	UpLW	PeLL	PeLW	VagL	SetaL	CapL	NeckL	ExBW	ExBCL	ExBCW	SegL	TeethL	SporeL	SporeW
USA1	USA	California	SHE_USA	0.3	1.77	0.41	2.18	0.52	340	485	1.24	413.33	110	34	29	150	181.67	12.81	12.19
USA2	USA	Nevada	SHE_USA	0.43	2.35	0.64	2.81	0.73	415.65	490	1.56	435	138	38	24.5	161.25	177.5	13.75	13.33
USA3	USA	Nevada	SHE_USA	0.53	2.59	0.62	3.35	0.73	350	550	1.55	420	132	25.5	28	227.5	208.13	13.75	13.5
USA4	USA	Nevada	SHE_USA	0.53	2.36	0.55	3.1	0.73	450	505	1.49	505	117.5	32.5	27	163.75	163.33	13.44	12.5
USA5	USA	California	SHE_USA	0.52	2.72	0.63	3.22	0.77	410	425	1.67	466.67	130	38.75	26.25	210.63	243.75	12.25	11.75
USA6	USA	California	SHE_USA	0.61	1.94	0.51	2.59	0.59	425	530	1.38	383.33	130	29.5	35.5	232.5	293.75	12	11.25
USA7	USA	California	SHE_USA	0.6	2.39	0.68	3.22	0.89	415.65	585	1.51	437.5	162	36	28.5	319.38	341.88	13.75	13.75
USA8	USA	California	SHE_USA	0.81	2.29	0.63	3.19	0.83	500	580	1.69	436.67	112.5	34.5	26.5	284.17	338	11.25	11.25
USA9	USA	California	SHE_USA	0.46	1.98	0.5	2.55	0.68	400	500	1.33	416.67	157.5	30.5	22.5	227.5	293.33	13	13
USA10	USA	California	SHE_USA	0.47	2.54	0.71	2.75	0.73	510	505	1.58	320	133.33	29.5	26.5	245	313.33	12.13	11.38
USA11	USA	Nevada	SHE_USA	0.39	2.33	0.61	2.88	0.67	415.65	450	1.61	475	145	45.5	33.5	175	243.75	12.19	11.88
USA12	USA	Nevada	SHE_USA	0.34	2.24	0.5	2.4	0.62	450	465	1.39	340	120	30.5	28.5	215.96	200	13.25	13
USA13	USA	California	SHE_USA	0.58	2.15	0.57	2.85	0.77	415.65	540	1.43	400	170	34.5	28.5	215.96	297.5	10.31	10.31
USA14	USA	California	SHE_USA	0.35	2.18	0.51	2.57	0.66	415.65	533.61	1.3	440	105	36.5	24	182.5	209.17	11.75	11
USA15	USA	California	SHE_USA	0.38	2.43	0.68	2.84	0.81	500	630	1.46	390	156	48	26.5	170	221.25	12.75	12.5
USA16	USA	California	SHE_USA	0.63	1.96	0.61	2.71	0.71	415.65	635	1.5	340	144	34.38	28.75	242.5	277.5	11.88	11.88
USA17	USA	Nevada	SHE_USA	0.34	2.08	0.42	2.52	0.53	320	460	1.35	415	125	39.5	28.5	215.96	154.17	12.5	11.25
USA18	USA	Nevada	SHE_USA	0.36	2.51	0.54	2.55	0.64	425	535	1.23	353.33	118	36	28	215.96	226.25	11.75	10.75
TNF1	TNF	Tenerife	SHE_TNF	0.4	2.34	0.61	2.91	0.76	330	550	1.33	430	130	42.5	18.5	210	232.5	12.25	11.75
TNF2	TNF	Tenerife	SHE_TNF	0.8	2.44	0.71	3.27	1.04	375	443.33	1.62	428	170	38.13	27.5	246.25	290.83	11.5	11.5
TNF3	TNF	Tenerife	SHE_TNF	0.8	2.34	0.61	2.99	0.81	550	650	1.25	380	150	37	20	182.5	202.5	12.75	11.25
TNF4	TNF	Tenerife	SHE_TNF	0.4	2.43	0.71	3.07	0.77	325	537.5	1.54	382.5	174	33	31	200	253.5	11.75	11.5
TNF5	TNF	Tenerife	SHE_TNF	0.63	2.4	0.65	2.77	0.88	375	475	1.39	390	145	39	25.5	237.5	287.5	10.63	10.63
TNF6	TNF	Tenerife	SHE_TNF	0.52	1.81	0.44	2.58	0.7	400	480	1.5	410	132.5	31.5	34	186.25	237.5	13.13	12.19
TNF7	TNF	Tenerife	SHE_TNF	0.53	2.46	0.73	3.02	0.79	400	533.61	1.5	395	154	40	29.5	245	282.5	11.75	11.25
TNF8	TNF	Tenerife	SHE_TNF	0.39	2.43	0.6	3.06	0.81	350	533.61	1.43	420	136	40	20	211	273.13	11.25	11
TNF9	TNF	Tenerife	SHE_TNF	0.51	2.65	0.79	3.07	0.91	500	550	1.5	525	122	31.5	22	106	282.5	11.75	11.25
KEL1	USA	California	SHE_USA	0.65	3.02	0.78	4.08	0.97	475	616.67	1.71	543.33	110	55	24.5	273.75	343.75	11.38	11.25
KEL2	USA	California	SHE_USA	0.6	2.76	0.68	3.65	0.92	400	585	1.38	460	87.5	44.5	22.5	255	280	12.19	11.56
KEL3	USA	California	SHE_USA	0.57	2.18	0.66	2.56	0.83	415.65	650	1.58	419.01	134	38.5	30.5	270	252.04	13	12.75
